# Supplementary material for: Impact of Immunoscore on the Management of Stage II Colon Cancer Patients: A Physician Survey
Source: Cancers (Basel). 2021 Oct 30;13(21):5467. doi: 10.3390/cancers13215467 (PMC8582441; doi:10.3390/cancers13215467)
Supplement: Supplementary file 1 [file cancers-13-05467-s001.zip]

Archive with 1 entries (1 files):
- cancers-1420761-supplementary.pdf
